# Supplementary material for: Nectar secretion in a dry habitat: structure of the nectary in two endangered Mexican species of Barkeria (Orchidaceae)
Source: PeerJ. 2021 Aug 2;9:e11874. doi: 10.7717/peerj.11874 (PMC8340907; doi:10.7717/peerj.11874)
Supplement: Supplemental Information 1 — Data indicates measurement of nectary chamber and cuniculus in five flowers [file peerj-09-11874-s001.xlsx]

## Sheet: Arkusz1
Barkeria whartoniana			Barkeris scandens
size of nectary chamber			size of nectary chamber
1.4	3.2		1.25	3.5
1.42	3.2		1.1	3.4
1.36	3.1		1.2	3.5
1.5	3.2		1.25	3.5
1.45	3.2		1.3	3.5
1.426	3.18		1.22	3.48	mean
0.0527257	0.0447214		0.0758288	0.0447214	SD
Barkeria whartoniana			Barkeria scandens
lenght of cuniculus			lenght of cuniculus
14			23
13.8			23.5
14.2			23.2
14.2			23
13.8			22.3
14			23		mean
0.2			0.441588		SD
